# Supplementary material for: The quality of systematic reviews about interventions for refractive error can be improved: a review of systematic reviews
Source: BMC Ophthalmol. 2017 Sep 5;17:164. doi: 10.1186/s12886-017-0561-9 (PMC5584039; doi:10.1186/s12886-017-0561-9)
Supplement: Supplementary file 3 — Review characteristics. (XLSX 14 kb) [file 12886_2017_561_MOESM3_ESM.xlsx]

## Sheet: Review characteristics
PMID	Title	Author	1. Defined eligibility criteria*	2. Had pre-specified eligibility criteria	3. Performed comprehensive literature search*	4. Assessed eligibility independently	5. Assessed methodological quality*	6. Assessed methodological quality independently	7. Abstracted data independently	8. Reported characteristics of included studies	9. Synthesized evidence qualitatively	10. Used appropriate methods for meta-analysis*†	11. Discussed limitations at study level	12. Discussed limitations at review level	13. Based conclusions on results*	14. Classified as reliable
24937100	Excimer laser refractive surgery versus phakic intraocular lenses for the correction of moderate to high myopia.	Barsam A., Allan BD.	Yes	Yes	Yes	Yes	Yes	Yes	Yes	Yes	Yes	Yes	Yes	Yes	Yes	Yes
26899152	Laser-assisted subepithelial keratectomy (LASEK) versus photorefractive keratectomy (PRK) for correction of myopia.	Li SM., Zhan S., Li SY., Peng XX., Hu J., Law HA., Wang NL.	Yes	Yes	Yes	Yes	Yes	Yes	Yes	Yes	Yes	Yes	Yes	Yes	Yes	Yes
26704136	The Safety of Orthokeratology--A Systematic Review.	Liu YM., Xie P.	Yes	No	Yes		No			No	No		Yes	Yes	No	No, because...
25855979	Orthokeratology to control myopia progression: a meta-analysis.	Sun Y., Xu F., Zhang T., Liu M., Wang D., Chen Y., Liu Q.	Yes	No	No	Yes	Yes	Yes		Yes	Yes	Yes	Yes	Yes	No	No, because...
25599338	Orthokeratology for myopia control: a meta-analysis.	Si JK., Tang K., Bi HS., Guo DD., Guo JG., Wang XR.	Yes	No	Yes	Yes	Yes	Yes	Yes	Yes	Yes	Yes	Yes	Yes	No	No, because...
25115906	Implantable collamer lens versus iris-fixed phakic intraocular lens implantation to correct myopia: a meta-analysis.	Liang GL., Wu J., Shi JT., Liu J., He FY., Xu W.	No		Yes	Yes	Yes	Yes	Yes	Yes	Yes	Yes	Yes	Yes	No	No, because...
25072409	Wavefront-guided versus non-wavefront-guided photorefractive keratectomy for myopia: meta-analysis of randomized controlled trials.	Kobashi H., Kamiya K., Hoshi K., Igarashi A., Shimizu K.	Yes	No	Yes	Yes	Yes	Yes	Yes	Yes	Yes	Yes	Yes	Yes	No	No, because...
24977054	Laser-Assisted Subepithelial Keratectomy versus Laser In Situ Keratomileusis in Myopia: A Systematic Review and Meta-Analysis.	Zhao LQ., Zhu H., Li LM.	Yes	No	No	Yes	Yes	Yes	Yes	Yes	Yes	Yes	Yes	Yes	No	No, because...
24445721	Atropine slows myopia progression more in Asian than white children by meta-analysis.	Li SM., Wu SS., Kang MT., Liu Y., Jia SM., Li SY., Zhan SY., Liu LR., Li H., Chen W., Yang Z., Sun YY., Wang N., Millodot M.	Yes	Yes	Yes	Yes	Yes	Yes	Yes	Yes	Yes	Yes	Yes	Yes	Yes	Yes
24397254	Clinical outcomes following the dispensing of ready-made and recycled spectacles: a systematic literature review.	Pearce MG.	Yes	No	No		Yes			Yes	Yes		No	No	No	No, because...
24024483	Laser-assisted subepithelial keratectomy versus epipolis laser in situ keratomileusis for myopia: a meta-analysis of clinical outcomes.	Wen D., Huang J., Li X., Savini G., Feng Y., Lin Q., Wang Q.	Yes	No	No		Yes	Yes	Yes	Yes	Yes	Yes	Yes	Yes	No	No, because...
23440799	Laser-assisted in-situ keratomileusis (LASIK) versus photorefractive keratectomy (PRK) for myopia.	Shortt AJ., Allan BD., Evans JR.	Yes	Yes	Yes	Yes	Yes	Yes	Yes	Yes	Yes	Yes	Yes	Yes	Yes	Yes
22696365	Photorefractive keratectomy (PRK) versus laser assisted in situ keratomileusis (LASIK) for hyperopia correction.	Settas G., Settas C., Minos E., Yeung IY.	Yes	Yes	Yes	Yes	Yes	Yes	Yes	No			No	Yes	Yes	Yes
22233436	IntraLase femtosecond laser vs mechanical microkeratomes in LASIK for myopia: a systematic review and meta-analysis.	Chen S., Feng Y., Stojanovic A., Jankov MR., Wang Q.	Yes	No	No	Yes	Yes	Yes	Yes	Yes	Yes	Yes	Yes	Yes	No	No, because...
22161388	Interventions to slow progression of myopia in children.	Walline JJ., Lindsley K., Vedula SS., Cotter SA., Mutti DO., Twelker JD.	Yes	Yes	Yes	Yes	Yes	Yes	Yes	Yes	Yes	Yes	Yes	Yes	Yes	Yes
22108110	Femtosecond laser versus mechanical microkeratome laser in situ keratomileusis for myopia: Metaanalysis of randomized controlled trials.	Zhang ZH., Jin HY., Suo Y., Patel SV., Montés-Micó R., Manche EE., Xu X.	Yes	No	No	Yes	Yes		Yes	Yes	Yes	Yes	Yes	Yes	No	No, because...
21952499	Comparison of clinical outcomes between 'on-flap' and 'off-flap' epi-LASIK for myopia: a meta-analysis.	Feng YF., Chen SH., Stojanovic A., Wang QM.	Yes	Yes	Can't tell		Yes	Yes	Yes	Yes	Yes	Yes	Yes	Yes	No	No, because...
21946784	Meta-analysis of wavefront-guided vs. wavefront-optimized LASIK for myopia.	Feng Y., Yu J., Wang Q.	Yes	Yes	No	Yes	Yes	Yes	Yes	Yes	Yes	Yes	Yes	Yes	No	No, because...
21901710	Acupuncture for slowing the progression of myopia in children and adolescents.	Wei ML., Liu JP., Li N., Liu M.	Yes	Yes	Yes	Yes	Yes	Yes	Yes	Yes	Yes		Yes	Yes	Yes	Yes
21813146	Multifocal versus single vision lenses intervention to slow progression of myopia in school-age children: a meta-analysis.	Li SM., Ji YZ., Wu SS., Zhan SY., Wang B., Liu LR., Li SY., Wang NL., Wang JJ.	Yes	No	Yes	Yes	Yes	Yes	Yes	Yes	Yes	Yes	Yes	Yes	Yes	Yes
21782089	Efficacy, predictability, and safety of wavefront-guided refractive laser treatment: metaanalysis.	Fares U., Suleman H., Al-Aqaba MA., Otri AM., Said DG., Dua HS.	Yes	No	No	Yes	Yes	Yes	Yes	Yes	Yes	Yes	Yes	No	Yes	No, because...
21710954	Implantable collamer posterior chamber intraocular lenses: a review of potential complications.	Fernandes P., González-Méijome JM., Madrid-Costa D., Ferrer-Blasco T., Jorge J., Montés-Micó R.	Yes	No	No		No			Yes	Yes		No	No	No	No, because...
21649523	Atropine in ameliorating the progression of myopia in children with mild to moderate myopia: a meta-analysis of controlled clinical trials.	Song YY., Wang H., Wang BS., Qi H., Rong ZX., Chen HZ.	Yes	No	Yes	Yes	No			Yes	Yes	Yes	Yes	Yes	Yes	No, because...
21243972	Meta-analysis of clinical outcomes comparing surface ablation for correction of myopia with and without 0.02% mitomycin C.	Chen SH., Feng YF., Stojanovic A., Wang QM.	Yes	No	Yes		Yes		Yes	Yes	Yes	Yes	No	Yes	Yes	No, because...
21240858	Evaluation of the long-term effects of photorefractive keratectomy correction for myopia in China.	Chen L., Ye T., Yang X.	Yes	No	No		Yes	Yes	Yes	No	Yes	No	No	No	No	No, because...
20709406	Meta-analysis: clinical outcomes of laser-assisted subepithelial keratectomy and photorefractive keratectomy in myopia.	Zhao LQ., Wei RL., Cheng JW., Li Y., Cai JP., Ma XY.	Yes	No	No	Yes	Yes	Yes	Yes	Yes	Yes	Yes	Yes	No	Yes	No, because...
19883852	Phakic intraocular lens implantation for the correction of myopia: a report by the American Academy of Ophthalmology.	Huang D., Schallhorn SC., Sugar A., Farjo AA., Majmudar PA., Trattler WB., Tanzer DJ.	No	No	No		No			Yes	Yes		No	No	Can't tell	No, because...
19344821	LASIK world literature review: quality of life and patient satisfaction.	Solomon KD., Fernández de Castro LE., Sandoval HP., Biber JM., Groat B., Neff KD., Ying MS., French JW., Donnenfeld ED., Lindstrom RL.	Yes	No	Yes		No			Yes	Yes	No	Yes	No	No	No, because...
19080342	Comparison of laser epithelial keratomileusis and photorefractive keratectomy for the correction of myopia: a meta-analysis.	Cui M., Chen XM., Lü P.	Yes	No	Yes		Yes	Yes	Yes	Yes	Yes	Yes	Yes	Yes	Yes	No, because...
17435508	Risk of corneal inflammatory events with silicone hydrogel and low dk hydrogel extended contact lens wear: a meta-analysis.	Szczotka-Flynn L., Diaz M.	Yes	No	Can't tell		Yes		Yes	Yes	Yes	Can't tell	Yes	Yes	No	No, because...
16625626	Photorefractive keratectomy (PRK) versus laser-assisted in-situ keratomileusis (LASIK) for myopia.	Shortt AJ., Allan BD.	Yes	Yes	Yes	Yes	Yes	Yes	Yes	Yes	Yes	Yes	Yes	Yes	Yes	Yes
16235380	Laser photocoagulation for choroidal neovascularisation in pathologic myopia.	Virgili G., Menchini F.	Yes	Yes	Yes	Can't tell	Yes	Yes	Can't tell	Yes	Yes		Yes	Yes	Yes	Yes
15288995	LASIK for hyperopia, hyperopic astigmatism, and mixed astigmatism: a report by the American Academy of Ophthalmology.	Varley GA., Huang D., Rapuano CJ., Schallhorn S., Boxer Wachler BS., Sugar A.	No		Can't tell		No			Yes	No		No	No	Yes	No, because...
15110665	Infections following laser in situ keratomileusis: an integration of the published literature.	Chang MA., Jain S., Azar DT.	No		No		No			Yes	Yes		Yes	Yes	No	No, because...
13678388	Evaluation of the effectiveness of laser in situ keratomileusis and photorefractive keratectomy for myopia: a meta-analysis.	Yang XJ., Yan HT., Nakahori Y.	Yes	No	No	Yes	Yes		Yes	Yes	Yes	Yes	Yes	Yes	Yes	No, because...
11874738	Interventions to retard myopia progression in children: an evidence-based update.	Saw SM., Shih-Yen EC., Koh A., Tan D.	Yes	No	Yes	Yes	Yes			Yes	Yes		No	No	Yes	Yes
11772601	Laser in situ keratomileusis for myopia and astigmatism: safety and efficacy: a report by the American Academy of Ophthalmology.	Sugar A., Rapuano CJ., Culbertson WW., Huang D., Varley GA., Agapitos PJ., de Luise VP., Koch DD.	No		No		No			No	No		Yes	No	No	No, because...
11581075	Intrastromal corneal ring segments for low myopia: a report by the American Academy of Ophthalmology.	Rapuano CJ., Sugar A., Koch DD., Agapitos PJ., Culbertson WW., de Luise VP., Huang D., Varley GA.	Yes	No	No		No			Yes	No		No	No	No	No, because...
8724641	Success of monovision in presbyopes: review of the literature and potential applications to refractive surgery.	Jain S., Arora I., Azar DT.	Yes	No	No		No		Yes	Yes	No	No	No	No	No	No, because...
